# Supplementary material for: Pharmacogenetic landscape of Metabolic Syndrome components drug response in Tunisia and comparison with worldwide populations
Source: PLoS One. 2018 Apr 13;13(4):e0194842. doi: 10.1371/journal.pone.0194842 (PMC5898725; doi:10.1371/journal.pone.0194842)
Supplement: S1 Table — The table reveals the similarities or divergences of the Tunisian population to the other studied populations. This table highlight that the genotype frequencies of VIP variants significantly affect a population’s response to a given drug. (XLSX) [file pone.0194842.s005.xlsx]

## Sheet: genotypic_Freq
	TUN_TC			TUN_MC			TN			CEU			TSI			ASW			LWK			MKK			YRI			CHB			CHD			GIH			MEX
	AA	AB	BB	AA	AB	BB	AA	AB	BB	AA	AB	BB	AA	AB	BB	AA	AB	BB	AA	AB	BB	AA	AB	BB	AA	AB	BB	AA	AB	BB	AA	AB	BB	AA	AB	BB	AA	AB	BB
rs776746	61.4035	31.5789	7.01754	0.709	20.9677	8.06452	66.3866	26.0504	7.56302	92.638	7.36196	0	89.7727	10.2273	0	44.5783	46.988	8.43374	76.6667	21.1111	2.22222	25.1462	51.462	23.3918	68.8623	29.3413	1.79641	49.3976	40.9639	9.63855	57.6471	37.6471	4.70588	56.8182	37.5	5.68182	54.5455	38.961	6.49351
rs3846662	34.375	46.875	18.75	37.6812	46.3768	15.942	28.5714	46.6165	24.812	34.5455	47.2727	18.1818	31.8182	46.5909	21.5909	74.3902	25.6098	0	93.2584	6.74157	0	70.7602	26.9006	2.33918	91.6168	8.38323	0	28.5714	48.8095	22.6191	30.9524	47.6191	21.4286	42.0455	46.5909	11.3636	37.6623	45.4545	16.8831
rs1045642	53.4884	30.2326	16.2791	45.8333	35.4167	18.75	49.4505	32.967	17.5824	32.7273	50.9091	16.3636	29.5454	47.7273	22.7273	67.9012	29.6296	2.46914	-	-	-	69.8225	27.8107	2.36686	79.5181	18.6747	1.80723	40.2439	39.0244	20.7317	35.7143	54.7619	9.52381	37.5	44.3182	18.1818	24.6753	61.039	14.2857
rs7294	62.2951	26.2295	11.4754	-	-	-	64.8438	26.5625	8.59375	39.3939	47.8788	12.7273	40.9091	51.1364	7.95455	26.8293	51.2195	21.9512	28.8889	53.3333	17.7778	29.1667	42.2619	28.5714	29.3413	47.3054	23.3533	89.2857	10.7143	0	85.7143	14.2857	0	40.9091	55.6818	3.40909	40.2597	50.6494	9.09091
rs12255372	51.5625	32.8125	15.625	43.75	32.8125	23.4375	47.7273	33.3333	18.9394	56.3636	36.3636	7.27273	29.34	47.3	23.35	26.82	51.21	21.9512	26.82	51.21	21.95	29.16	42.26	28.57	0	0	0	29.16	42.26	28.57	89.28	10.71	0	40.9091	55.6818	3.40909	40.2597	50.6494	9.09091
	TUN_TC			TUN_MC			TN			CEU			TSI			ASW			LWK			MKK			YRI			CHB			CHD			GIH			MEX
	AA	AB	BB	AA	AB	BB	AA	AB	BB	AA	AB	BB	AA	AB	BB	AA	AB	BB	AA	AB	BB	AA	AB	BB	AA	AB	BB	AA	AB	BB	AA	AB	BB	AA	AB	BB	AA	AB	BB
rs776746	0.614035	0.315789	0.0701754	0.00709	0.209677	0.0806452	0.663866	0.260504	0.0756302	0.92638	0.0736196	0	0.897727	0.102273	0	0.445783	0.46988	0.0843374	0.766667	0.211111	0.0222222	0.251462	0.51462	0.233918	0.688623	0.293413	0.0179641	0.493976	0.409639	0.0963855	0.576471	0.376471	0.0470588	0.568182	0.375	0.0568182	0.545455	0.38961	0.0649351
rs3846662	0.34375	0.46875	0.1875	0.376812	0.463768	0.15942	0.285714	0.466165	0.24812	0.345454	0.472727	0.181818	0.318182	0.465909	0.215909	0.743902	0.256098	0	0.932584	0.0674157	0	0.707602	0.269006	0.0233918	0.916168	0.0838323	0	0.285714	0.488095	0.226191	0.309524	0.476191	0.214286	0.420455	0.465909	0.113636	0.376623	0.454545	0.168831
rs1045642	0.534884	0.302326	0.162791	0.458333	0.354167	0.1875	0.494505	0.32967	0.175824	0.327273	0.509091	0.163636	0.295455	0.477273	0.227273	0.679012	0.296296	0.0246914	-	-	-	0.698225	0.278107	0.0236686	0.795181	0.186747	0.0180723	0.402439	0.390244	0.207317	0.357143	0.547619	0.0952381	0.375	0.443182	0.181818	0.246753	0.61039	0.142857
rs7294	0.622951	0.262295	0.114754	-	-	-	0.648438	0.265625	0.0859375	0.393939	0.478788	0.127273	0.409091	0.511364	0.0795455	0.268293	0.512195	0.219512	0.288889	0.533333	0.177778	0.291667	0.422619	0.285714	0.293413	0.473054	0.233533	0.892857	0.107143	0	0.857143	0.142857	0	0.409091	0.556818	0.0340909	0.402597	0.506494	0.0909091
rs12255372	0.515625	0.328125	0.15625	0.4375	0.328125	0.234375	0.477273	0.333333	0.189394	0.563636	0.363636	0.0727273	0.2934	0.473	0.2335	0.2682	0.5121	0.219512	0.2682	0.5121	0.2195	0.2916	0.4226	0.2857	0	0	0	0.2916	0.4226	0.2857	0.8928	0.1071	0	0.409091	0.556818	0.0340909	0.402597	0.506494	0.0909091
	TU_Tc Capital Tunis, Tunisia TU_Mc coastal city of Monastir, Tunisia TU TN_TC and TN_MC ASW African ancestry in Southwest USA CEU Utah residents with Northern and Western European ancestry from the CEPH collection CHB Han Chinese in Beijing, China CHD Chinese in Metropolitan Denver, Colorado GIH Gujarati Indians in Houston, Texas LWK Luhya in Webuye, Kenya MEX Mexican ancestry in Los Angeles, Cal…
